# Supplementary material for: Turning a Targeting β-Catenin/Bcl9 Peptide Inhibitor into a GdOF@Au Core/Shell Nanoflower for Enhancing Immune Response to Cancer Therapy in Combination with Immune Checkpoint Inhibitors
Source: Pharmaceutics. 2022 Jun 20;14(6):1306. doi: 10.3390/pharmaceutics14061306 (PMC9228893; doi:10.3390/pharmaceutics14061306)
Supplement: Supplementary file 1 [file pharmaceutics-14-01306-s001.zip]

Archive with 1 entries (1 files):
- pharmaceutics-1688704-supplementary.pdf
